# Supplementary material for: The Effect of Thermal Processes on the Organoleptic and Nutraceutical Quality of Tomato Fruit (Solanum lycopersicum L.)
Source: Foods. 2024 Nov 19;13(22):3678. doi: 10.3390/foods13223678 (PMC11593577; doi:10.3390/foods13223678)
Supplement: Supplementary file 1 [file foods-13-03678-s001.zip]

Archive with 1 entries (1 files):
- foods-3302686-supplementary.pdf
